# Supplementary material for: Who are the male partners of adolescent girls and young women in Swaziland? Analysis of survey data from community venues across 19 DREAMS districts
Source: PLoS One. 2018 Sep 14;13(9):e0203208. doi: 10.1371/journal.pone.0203208 (PMC6157821; doi:10.1371/journal.pone.0203208)
Supplement: S1 File — Forms for Community Informant Interviews, Site Verification Interviews, and Patron and Worker Interviews. (ZIP) [file pone.0203208.s001.zip]

Archive with 4 entries (4 files):
- Interviewer Instructions Form A 3.23.16.docx
- Swaziland FORM A 3.23.16.docx
- Swaziland FORM B 3 8 16.docx
- Swaziland FORM C 11.6.16.docx
